# Supplementary material for: The NMDA Receptor Promotes Sleep in the Fruit Fly, Drosophila melanogaster
Source: PLoS One. 2015 May 29;10(5):e0128101. doi: 10.1371/journal.pone.0128101 (PMC4449117; doi:10.1371/journal.pone.0128101)
Supplement: S1 Table — DAT, scb, CanA-14F, Nmdar1 and CanB genes were indicated in bold. The list was arranged by fold change and also included an Affymetrix DNA array probe set, gene symbol, FlyBase ID and Q-Value. (XLS) [file pone.0128101.s004.xls]

## Sheet: Annotations(QC2-2 5% FDR >1.25)
S1 Table
Affymetrix DNA array probe set	Gene Symbol	FlyBase ID	Fold Change (control/fmn)	Q-Value
1633205_at	DAT	FBgn0034136	81.1326	0.000625118
1629803_a_at	scb	FBgn0003328	7.40925	0.000125005
1640043_s_at	---	---	5.27513	6.46338e-07
1635593_at	Cyp6d2	FBgn0034756	3.84336	0.000422966
1635310_s_at	CG31688	FBgn0051688	3.73805	6.24446e-05
1628583_at	CG31688	FBgn0051688	3.73748	0.000149816
1624243_at	CG9265	FBgn0032910	2.77023	8.27029e-05
1635200_at	CG11261	FBgn0036332	2.67101	0.000473839
1627258_at	2mit	FBgn0260793	2.6453	0.00721031
1641191_s_at	Ugt36Bc	FBgn0040260	2.59078	0.000774035
1638862_at	CG15553	FBgn0039817	2.58991	0.00202765
1634016_at	CG2781	FBgn0037534	2.49081	8.67724e-05
1639114_at	---	---	2.44721	0.00462425
1630749_at	CG11052	FBgn0040524	2.33339	0.000114697
1629389_a_at	CG32809	FBgn0023531	2.16343	0.00523648
1626984_at	Gld	FBgn0001112	2.13689	1.2318e-05
1625018_at	---	---	2.12702	0.0263109
1623885_at	alpha-Est1	FBgn0015568	2.06587	1.04387e-06
1629438_at	---	---	2.05368	0.0161781
1641746_at	Cpr11B	FBgn0030398	2.03044	0.0218163
1628324_at	CG14442	FBgn0029893	1.92836	0.0243949
1625644_at	CG2641	FBgn0037518	1.88335	6.88772e-05
1624631_x_at	---	---	1.87425	0.00316298
1637499_s_at	CG5953	FBgn0032587	1.86836	0.00871898
1638323_at	CG8116	FBgn0037614	1.85332	0.000103464
1624409_a_at	Npc2h	FBgn0039801	1.81693	0.000153053
1631753_at	CG15550	FBgn0039811	1.79719	0.00748776
1629837_at	Neurochondrin	FBgn0037447	1.77552	5.9889e-05
1634398_a_at	Dl	FBgn0000463	1.77376	0.0398249
1634731_at	Cyp4p3	FBgn0033397	1.77118	7.07325e-05
1640773_at	tow	FBgn0035719	1.76063	0.0110873
1640085_at	CG9733	FBgn0039759	1.75831	0.0258598
1637955_a_at	CG1827	FBgn0033431	1.7521	0.000787596
1628563_at	CG33181	FBgn0053181	1.74096	0.0154764
1623971_at	CG9150	FBgn0031775	1.72315	0.0409097
1628946_at	lola	FBgn0005630	1.70546	0.0276502
1626842_a_at	l(3)82Fd	FBgn0013576	1.67765	0.0287503
1634037_s_at	Ssdp	FBgn0011481	1.67633	0.020415
1632677_a_at	GM130	FBgn0034697	1.67514	0.0174787
1635412_at	CG7422	FBgn0035815	1.65925	0.00868095
1625724_at	Pde1c	FBgn0259225	1.65568	0.00125471
1625113_s_at	CG6509	FBgn0032363	1.64599	0.00341954
1624957_a_at	Tequila	FBgn0023479	1.63644	0.000265033
1623299_at	Mmp2	FBgn0033438	1.63533	2.56442e-05
1625168_at	---	---	1.63045	0.00199895
1639396_s_at	CDase	FBgn0039774	1.62967	0.000186069
1635633_s_at	bin3	FBgn0033073	1.62671	0.024529
1625057_at	RSG7	FBgn0024941	1.62238	0.0201429
1635127_at	CG34398	FBgn0085427	1.61862	0.0458868
1625314_at	CG2022	FBgn0037292	1.6154	0.000136068
1641164_s_at	CG11163	FBgn0025693	1.61385	0.00531806
1631059_at	Pkc98E	FBgn0003093	1.61328	0.036783
1637851_at	CG7422	FBgn0035815	1.6055	0.00306235
1632689_at	CG1307	FBgn0026566	1.59916	0.00022689
1637815_s_at	Cka	FBgn0044323	1.59858	0.0283685
1630614_s_at	---	---	1.59659	0.000333436
1625065_s_at	SK	FBgn0029761	1.59071	0.0311409
1635382_at	dlg1	FBgn0001624	1.57982	0.00494187
1640755_at	Cyp6a8	FBgn0013772	1.57903	0.0392805
1625272_at	CG31030	FBgn0051030	1.57541	4.45504e-06
1628891_at	---	---	1.5667	0.00514195
1635240_at	Deaf1	FBgn0013799	1.56196	0.0137547
1634412_at	CG2135	FBgn0039874	1.55757	0.000501636
1631399_a_at	CG15771	FBgn0029801	1.55095	0.0139315
1640767_s_at	CG14591	FBgn0033054	1.54526	0.000125005
1625236_s_at	Prosap	FBgn0040752	1.54501	0.0201515
1630861_at	CG8314	FBgn0034057	1.54168	6.24446e-05
1635788_a_at	SelR	FBgn0037847	1.53332	0.00139764
1636271_a_at	CG12788 /// Tim9b	FBgn0027358 /// FBgn0031041	1.53237	0.0132222
1631817_a_at	Got1	FBgn0001124	1.5308	0.00022796
1632622_at	gfA	FBgn0086778	1.51969	0.0139315
1627288_a_at	---	---	1.51907	0.0230073
1637113_s_at	abba	FBgn0034412	1.51622	0.00691972
1633345_at	Scr	FBgn0003339	1.51573	0.00381512
1623558_at	Cpr49Ae	FBgn0033728	1.51347	0.041391
1632529_at	---	---	1.50835	0.0280694
1637378_s_at	ia2	FBgn0031294	1.507	0.0216976
1629806_a_at	CG32103	FBgn0052103	1.50559	0.0352923
1637539_a_at	hbs	FBgn0029082	1.50285	0.0031287
1639005_x_at	CG33272	FBgn0053272	1.49166	0.00420028
1624391_at	CG42256	FBgn0259141	1.49065	0.0173445
1626413_at	Rbp1-like	FBgn0030479	1.48908	0.00400414
1633777_at	CG11221	FBgn0031855	1.48838	0.0172225
1632770_at	---	---	1.48758	0.0101971
1638996_at	CG11727	FBgn0030299	1.48376	0.0318688
1640119_a_at	dlg1	FBgn0001624	1.4836	0.040531
1628189_at	Drep-2	FBgn0028408	1.47878	0.0326835
1634447_at	CG31140	FBgn0051140	1.47866	0.0255082
1623932_at	Ent3	FBgn0036319	1.47864	0.0106082
1623916_at	CG14694	FBgn0037845	1.47022	0.0189556
1632945_at	---	---	1.47	0.0393577
1638700_at	Alk	FBgn0040505	1.4674	0.0409097
1630874_s_at	Nckx30C	FBgn0028704	1.4672	0.0199363
1628742_at	mld	FBgn0083077	1.45787	0.0107707
1626242_at	CG14795 /// DmauCG14795 /// DsimCG14795	FBgn0025393 /// FBgn0260214 /// FBgn0260215	1.45783	0.000689146
1626272_s_at	Sp7	FBgn0037515	1.45544	0.00809135
1626332_s_at	CG11486	FBgn0035397	1.4538	0.0210818
1635364_at	CG30343	FBgn0050343	1.45292	0.0239575
1637541_at	Fs	FBgn0259878	1.45069	0.0331337
1630149_at	CG6290	FBgn0030921	1.44601	0.00850563
1639729_s_at	---	---	1.44425	0.000161879
1631188_a_at	CG9098	FBgn0031762	1.43957	0.0402784
1628589_at	CG5010	FBgn0260747	1.43909	0.018354
1636551_at	CG14683 /// DyakGE26043	FBgn0037822 /// FBgn0068419	1.43599	0.00162963
1626325_a_at	CG7849 /// DmirCG7849	FBgn0033060 /// FBgn0086624	1.43435	0.00210999
1623931_s_at	CanA-14F	FBgn0030758	1.43273	0.0056273
1624418_s_at	akirin	FBgn0082598	1.43146	0.0451516
1624854_s_at	Lis-1	FBgn0015754	1.43068	0.000145783
1628955_at	Ance-3	FBgn0032536	1.43067	0.0214625
1630004_at	beat-Ib	FBgn0028645	1.4299	0.000124982
1631334_at	---	---	1.4263	0.00850944
1629307_s_at	hdc	FBgn0010113	1.42524	0.0362563
1634877_at	CG15546	FBgn0039807	1.42345	0.00889841
1635109_at	CG5888	FBgn0028523	1.41984	0.000107631
1635116_a_at	CG7518	FBgn0038108	1.41922	0.0204146
1627228_at	CG15309	FBgn0030183	1.41817	0.0478279
1637820_at	X11Lbeta	FBgn0052677	1.41777	0.0349193
1637769_s_at	CkIIbeta	FBgn0000259	1.41369	0.0446317
1633281_at	CG42541	FBgn0260658	1.41192	0.0377554
1637627_at	Ptp4E	FBgn0004368	1.40711	0.0073615
1635657_s_at	SK	FBgn0029761	1.40676	0.0446317
1635223_at	CG30285 /// rap	FBgn0003200 /// FBgn0050285	1.40641	0.00339268
1629104_at	CG2258	FBgn0029997	1.40459	0.00260515
1636576_s_at	norpA	FBgn0004625	1.40423	0.0162226
1624262_at	phyl	FBgn0013725	1.40303	0.0224512
1638374_at	Obp19b	FBgn0031110	1.39992	0.00959232
1635638_s_at	tomosyn	FBgn0030412	1.39703	0.0151752
1623438_at	CG9505	FBgn0031805	1.39614	0.0235228
1632472_s_at	---	---	1.39269	0.0101223
1637162_at	CG12054	FBgn0039831	1.39103	0.00269053
1635706_at	mRpL20	FBgn0036335	1.38965	0.000625118
1629587_at	---	---	1.38958	0.00667047
1640642_at	Rh6	FBgn0019940	1.38953	0.0192427
1636385_at	CG11317	FBgn0039816	1.3835	0.00416328
1640856_at	---	---	1.38248	0.0424566
1630052_s_at	CG8446	FBgn0034089	1.38209	1.03272e-06
1630636_s_at	Amun	FBgn0030328	1.38021	0.0331337
1622949_at	peb	FBgn0003053	1.37939	0.0245581
1627368_at	CG15497	FBgn0038894	1.37829	0.0368995
1635642_at	CG31082	FBgn0051082	1.37732	0.0337527
1639946_at	CG17726	FBgn0037880	1.37701	0.00234061
1629983_at	CG1578	FBgn0030336	1.37515	0.0120248
1641662_at	nAcRalpha-34E	FBgn0028875	1.37367	0.0279809
1635096_at	lola	FBgn0005630	1.37323	0.0317423
1625116_at	---	---	1.37146	0.00510065
1626356_s_at	Megalin	FBgn0261260	1.36902	0.012586
1635652_at	Rbcn-3A	FBgn0023458	1.36843	0.0142099
1623222_s_at	His3.3B	FBgn0004828	1.36795	0.00751299
1635104_s_at	CG33936	FBgn0053936	1.36774	0.0338428
1641320_s_at	CG3168	FBgn0029896	1.3673	0.00927895
1631573_a_at	wun	FBgn0016078	1.36585	0.000114697
1627278_s_at	CG14619	FBgn0031187	1.36545	0.0157204
1636107_at	CG14440	FBgn0029894	1.36538	0.0497357
1631412_at	Pat1	FBgn0029878	1.36475	0.0056273
1623070_a_at	Shaw	FBgn0003386	1.3641	0.0254047
1624852_at	CG9817	FBgn0030219	1.3638	0.024922
1638950_at	dpr13	FBgn0034286	1.3635	0.0331929
1626001_at	Nrg	FBgn0002968	1.36308	0.0355975
1639902_at	ventrally-expressed-protein-D	FBgn0053200	1.36218	0.00835635
1639914_at	CG5961	FBgn0038056	1.36214	2.09747e-05
1635691_at	br	FBgn0000210	1.35886	0.0358826
1623737_a_at	Rab14	FBgn0015791	1.35682	0.00518113
1627652_at	CG42492	FBgn0259994	1.35411	0.0161684
1630419_a_at	CG7300	FBgn0032286	1.35353	0.00812563
1639144_a_at	Tace	FBgn0039734	1.35268	0.00165477
1636815_a_at	numb	FBgn0002973	1.35268	0.0322778
1626162_s_at	alph	FBgn0086361	1.34967	0.0341132
1622946_at	CG6908	FBgn0037936	1.34574	0.0235228
1639411_at	l(1)G0148	FBgn0028360	1.34407	0.039772
1628628_at	CalpA	FBgn0012051	1.34372	0.00503892
1640738_a_at	spn-A	FBgn0003479	1.34282	0.0195719
1625986_at	CG31826 /// Ku80	FBgn0041627 /// FBgn0051826	1.34263	0.0165505
1636977_at	CG9318	FBgn0032880	1.34142	0.013218
1633963_a_at	nAcRalpha-30D	FBgn0032151	1.34117	0.00531806
1638833_at	FucT6	FBgn0030327	1.34015	0.0490761
1634316_at	CG1582	FBgn0030246	1.33886	0.013218
1631430_at	Cdc27	FBgn0012058	1.3384	0.00871898
1632648_at	CG14681	FBgn0037820	1.33786	0.0170154
1631356_at	---	---	1.33778	0.0156909
1627565_at	CG14435	FBgn0029911	1.33589	0.0331337
1636956_at	Hsc70-1	FBgn0001216	1.33491	0.000655914
1631509_a_at	lt	FBgn0002566	1.33468	4.493e-05
1641154_at	CG15666	FBgn0034622	1.32913	0.0145237
1636316_a_at	CG42593	FBgn0260970	1.32903	0.0385593
1633793_at	unc-13-4A	FBgn0035756	1.32883	0.0299626
1633032_s_at	CG8177	FBgn0036043	1.32798	0.0201636
1637987_at	eIF4G2	FBgn0260634	1.32772	0.0255082
1638060_at	CG10077	FBgn0035720	1.3273	0.0367413
1630774_s_at	sgg	FBgn0003371	1.32702	0.0325334
1635419_at	Gycbeta100B	FBgn0013973	1.32662	0.00316298
1634495_s_at	lola	FBgn0005630	1.32631	0.0123569
1623151_a_at	CG2010	FBgn0039667	1.32587	0.0331931
1633011_at	crp	FBgn0001994	1.32537	0.00532189
1635903_at	Pk92B	FBgn0014006	1.32468	0.0165505
1628977_at	RYBP	FBgn0034763	1.32406	0.00245071
1629027_at	CG14662	FBgn0037291	1.32137	0.0165505
1634895_s_at	Rab5	FBgn0014010	1.32102	0.0170764
1627396_a_at	su(f)	FBgn0003559	1.32046	0.00218883
1636732_at	CG11695	FBgn0030316	1.31974	0.014576
1635340_at	tud	FBgn0003891	1.31964	0.0211287
1641420_s_at	CG1116	FBgn0037297	1.31919	2.54377e-05
1641697_at	Nmdar1	FBgn0010399	1.3178	0.0172016
1628340_s_at	lark	FBgn0011640	1.31709	0.0113402
1631541_at	smt3	FBgn0026170	1.31589	0.0281571
1630981_at	CG2698	FBgn0037536	1.31451	0.000200266
1633975_s_at	CG12214	FBgn0033495	1.31446	0.00671861
1630144_at	Cdk7	FBgn0015617	1.31389	0.000329783
1634295_at	hoe2	FBgn0031649	1.3126	0.00400781
1636600_a_at	Mf	FBgn0038294	1.31225	0.00316298
1624932_at	Obp49a	FBgn0050052	1.31176	0.000161879
1631741_a_at	Ptp4E	FBgn0004368	1.30901	0.0070372
1627398_a_at	Gbeta13F	FBgn0001105	1.30886	0.0123569
1632570_at	Lin29	FBgn0039905	1.30745	0.00251949
1627841_at	CG11170	FBgn0034705	1.30652	0.0317423
1630288_a_at	CG3588	FBgn0025643	1.30646	0.0235228
1633798_at	yps	FBgn0022959	1.30484	0.000501276
1626375_a_at	Usf	FBgn0029711	1.30468	0.041817
1626266_at	MAGE	FBgn0037481	1.30439	0.0122716
1629035_at	CG12290	FBgn0039419	1.30374	0.0214854
1631198_at	Rs1	FBgn0021995	1.30189	0.00252486
1633351_at	CG10384	FBgn0034731	1.30185	0.0165505
1623460_at	Aats-leu	FBgn0027085	1.30148	0.00162963
1636657_at	CheA87a	FBgn0038142	1.30086	0.0169317
1628948_a_at	CG14408	FBgn0030581	1.30003	0.0118707
1636309_at	CG4089	FBgn0037838	1.29947	0.00519194
1623673_at	CG10435	FBgn0037539	1.29638	0.00627378
1633329_at	yellow-h	FBgn0039896	1.29575	0.00751299
1627431_at	CG8155	FBgn0034009	1.29563	0.0172225
1626022_at	Cyp12e1	FBgn0037817	1.29505	0.00220796
1624995_at	CG12355	FBgn0040805	1.29465	0.0285594
1640311_s_at	---	---	1.29301	0.0470759
1632602_s_at	AGO1	FBgn0026611	1.29046	0.0265648
1627816_a_at	CG32264	FBgn0052264	1.2903	0.0314142
1635363_a_at	CG1832 /// Jupiter	FBgn0032979 /// FBgn0051363	1.28912	0.00967005
1625827_s_at	gw	FBgn0051992	1.2874	0.00381512
1638381_s_at	CG1695 /// CG32506	FBgn0031116 /// FBgn0052506	1.28738	0.0412178
1639437_s_at	CG4945	FBgn0034137	1.28702	0.041898
1638136_at	CG15765	FBgn0029814	1.28657	0.00841617
1634684_at	CG7272	FBgn0036501	1.28649	0.0297884
1622984_at	Sod2	FBgn0010213	1.28571	0.00910919
1635182_at	wts	FBgn0011739	1.2851	0.00249783
1638484_at	Hsp67Bc	FBgn0001229	1.28392	0.0351471
1637771_s_at	CG7220	FBgn0033544	1.28386	0.00959232
1632701_at	Pal	FBgn0020623	1.2837	0.00420934
1636289_s_at	DNApol-iota	FBgn0037554	1.28209	0.00272642
1635611_a_at	CG14681 /// Skeletor	FBgn0020517 /// FBgn0037820	1.28185	0.0110873
1637662_at	msta	FBgn0053548	1.28144	0.0392805
1628388_at	CG3823	FBgn0029863	1.28001	0.0258598
1633543_s_at	Cdc42	FBgn0010341	1.28	0.045175
1629270_at	Sry-delta	FBgn0003512	1.27966	1.03272e-06
1627529_at	CG32726	FBgn0052726	1.2796	0.00531806
1629417_s_at	CG14853	FBgn0038246	1.27942	0.0346981
1633061_at	Mgat2	FBgn0039738	1.27907	0.00220796
1626296_at	CG42542	FBgn0260659	1.27855	0.029251
1633480_at	Reck	FBgn0036463	1.27717	0.0263109
1639904_at	agt	FBgn0024912	1.27706	0.00355674
1626492_s_at	Sop2	FBgn0001961	1.2768	0.0388429
1639397_at	CG9676 /// spheroide	FBgn0030773 /// FBgn0030774	1.27595	0.0276502
1632827_a_at	mus210	FBgn0004698	1.27436	0.000625118
1626239_at	bon	FBgn0023097	1.27321	0.000233797
1625417_s_at	CG14374 /// CG14377	FBgn0038148 /// FBgn0040553	1.27281	0.0319681
1626416_a_at	l(2)efl	FBgn0011296	1.27241	0.00505053
1623624_at	CG14869	FBgn0038341	1.2723	0.00319363
1626077_s_at	CG11870	FBgn0037804	1.2691	0.026892
1632683_s_at	copiaGIP	FBgn0013437	1.26883	0.00598728
1637420_a_at	GABA-B-R2	FBgn0027575	1.26878	0.0186264
1638092_a_at	Arpc3A	FBgn0038369	1.26755	0.0130276
1625515_a_at	sd	FBgn0003345	1.26732	0.0495314
1635696_s_at	Gfat1	FBgn0027341	1.26719	0.00347183
1638498_s_at	CG1600	FBgn0033188	1.26652	0.0345804
1637394_s_at	CG31781	FBgn0051781	1.26553	0.0275257
1639786_at	CG8297	FBgn0034050	1.26414	0.0176479
1634246_at	CG11319	FBgn0031835	1.26353	0.00868095
1637774_s_at	CG8389	FBgn0034063	1.26323	0.0487834
1638541_at	mRpL32	FBgn0039835	1.26264	0.00510065
1630653_a_at	Gs2	FBgn0001145	1.2624	0.00718607
1627144_at	CG10560	FBgn0039325	1.26199	0.0137547
1631340_at	Ggamma1	FBgn0004921	1.26031	0.000646008
1633443_s_at	CG2082	FBgn0027608	1.25919	0.0331337
1641654_a_at	Lk6	FBgn0017581	1.25918	0.00531806
1636122_at	Socs16D	FBgn0030869	1.25881	0.040812
1629152_at	---	---	1.25845	0.00061029
1641603_s_at	f-cup	FBgn0028487	1.25627	0.000706387
1625442_a_at	shi	FBgn0003392	1.25617	0.0120248
1626393_at	CG8078	FBgn0033375	1.25539	0.00247561
1633797_at	Rh2	FBgn0003248	1.25456	0.00132195
1625633_a_at	Argk	FBgn0000116	1.25385	0.00562158
1627242_at	l(2)efl	FBgn0011296	1.25339	0.0011015
1638016_at	CG2993	FBgn0037521	1.25293	0.0326102
1628194_at	CG2918	FBgn0023529	1.25163	0.0391547
1641460_at	CanB	FBgn0010014	1.25017	0.00294879
1624705_a_at	fax	FBgn0014163	0.799496	0.0338428
1623355_at	v	FBgn0003965	0.798996	0.0346981
1631173_at	dob	FBgn0030607	0.798467	0.00553767
1628599_at	---	---	0.797987	0.00815735
1627500_at	CG30345	FBgn0050345	0.797362	0.0247504
1630897_at	GluClalpha	FBgn0024963	0.797177	0.0102783
1638295_s_at	CG1129	FBgn0037279	0.797034	0.0141288
1625120_at	CG14630 /// CG33082	FBgn0014903 /// FBgn0053082	0.79649	0.0341992
1635226_at	lox2	FBgn0034660	0.795825	0.0497357
1626218_s_at	oaf	FBgn0011818	0.795706	0.0142099
1625686_s_at	su(r)	FBgn0086450	0.795464	0.0110873
1624836_at	CG13795 /// DsecCG13795	FBgn0031937 /// FBgn0261217	0.794664	0.0228544
1635347_a_at	CG8557	FBgn0030842	0.794426	0.0402784
1641357_at	CG1315	FBgn0026565	0.794349	0.040545
1635744_at	Mtp	FBgn0032904	0.793717	0.00796889
1626074_at	---	---	0.793565	0.0405148
1633760_at	CG10399	FBgn0031877	0.793479	0.00316298
1640365_s_at	fusl	FBgn0031702	0.793096	0.0245054
1627812_s_at	Rbp1	FBgn0260944	0.792542	0.00038411
1626689_at	Cyp6t1	FBgn0031182	0.792474	0.0222076
1623298_at	CG6067	FBgn0029828	0.791988	0.00651521
1630007_s_at	Plc21C	FBgn0004611	0.791905	0.0346946
1629083_at	CG16704	FBgn0031558	0.79132	0.0233092
1632964_at	pirk	FBgn0034647	0.791149	0.0354183
1628268_at	CG18249	FBgn0037553	0.791052	0.00208599
1626199_at	CG12104	FBgn0035238	0.790521	0.0133209
1636843_a_at	CG10512	FBgn0037057	0.790507	0.00163324
1635918_at	CG34401	FBgn0085430	0.790224	0.0283965
1629902_at	Cap-G	FBgn0259876	0.789047	0.0186309
1637797_at	CG14400	FBgn0032896	0.788219	0.00294879
1638754_s_at	---	---	0.788171	0.0126685
1625835_at	yellow-f2	FBgn0038105	0.787731	0.000937196
1625041_at	Oatp74D	FBgn0036732	0.787197	0.00702965
1641446_s_at	CG5171	FBgn0031907	0.787021	0.0263528
1639877_at	Orc4	FBgn0023181	0.786498	0.00730343
1641295_s_at	KdelR	FBgn0022268	0.785821	0.0235228
1640417_a_at	Pkn	FBgn0020621	0.785653	0.00217675
1633779_s_at	loj	FBgn0061492	0.78481	0.00110996
1641353_s_at	CG32066	FBgn0052066	0.783991	0.0402972
1635185_at	CG7560	FBgn0036157	0.783914	0.0154764
1626308_s_at	CG4019	FBgn0034885	0.782946	0.034693
1623695_a_at	CG11255	FBgn0036337	0.782797	0.00286349
1638772_at	CG18107	FBgn0034330	0.782685	0.00168476
1639476_at	Vago	FBgn0030262	0.78218	0.0196581
1629510_at	CG4294	FBgn0034742	0.782134	0.0337527
1623957_s_at	GstS1	FBgn0010226	0.781906	0.0166585
1628110_s_at	E(Pc)	FBgn0000581	0.781837	0.0173445
1627834_a_at	aret	FBgn0000114	0.781812	0.0124676
1633067_at	CG34376	FBgn0085405	0.78172	0.0430404
1631291_at	---	---	0.78093	0.0437257
1640989_at	CG12811	FBgn0037779	0.780507	0.0138322
1623403_s_at	CkIalpha	FBgn0015024	0.780214	0.00260781
1626934_a_at	---	---	0.779867	0.0258794
1632345_at	CG8353	FBgn0032002	0.77975	0.0288315
1623839_at	CG6415	FBgn0032287	0.77818	0.00959232
1630520_s_at	---	---	0.777739	0.0315272
1629396_a_at	CG8486	FBgn0031993	0.776653	0.0123792
1624310_s_at	CG4753	FBgn0036622	0.776622	0.00562158
1623769_at	CG7322	FBgn0030968	0.776615	0.0162211
1638008_s_at	CG2003	FBgn0039886	0.776179	0.0201636
1630515_s_at	Glt	FBgn0001114	0.775617	0.00959232
1629229_a_at	srp	FBgn0003507	0.775418	0.0216976
1630154_at	CG3437	FBgn0035998	0.775155	0.00525299
1641327_at	CG9416	FBgn0034438	0.773719	0.00752759
1629194_s_at	ade2	FBgn0000052	0.773698	0.0111872
1628731_s_at	CG13741 /// CG8080	FBgn0033373 /// FBgn0033374	0.773074	0.0293311
1633948_a_at	Egfr	FBgn0003731	0.772614	0.000515572
1626783_at	CG16756	FBgn0029765	0.772257	0.00551472
1623875_at	CG3434	FBgn0036000	0.770512	0.0112835
1636910_at	CG13704	FBgn0035583	0.770443	0.00237454
1638696_a_at	CG3552	FBgn0035999	0.770079	0.0189848
1638114_at	CG13022	FBgn0036679	0.76947	0.00809135
1633473_s_at	Ald	FBgn0000064	0.769436	0.00796889
1641722_at	Reg-2	FBgn0016715	0.769094	0.013084
1640599_at	ade5	FBgn0020513	0.768055	0.0110873
1623761_at	CG15347	FBgn0030040	0.767399	0.0287833
1641066_s_at	fbp	FBgn0032820	0.763854	0.0372221
1628927_at	yellow-b	FBgn0032601	0.7633	0.00871898
1628825_at	row	FBgn0033998	0.761678	0.0460494
1625910_at	CG1773	FBgn0033439	0.761328	0.000599385
1638567_at	CG1092	FBgn0037228	0.760251	0.00868095
1632939_s_at	shep	FBgn0052423	0.759856	0.0494462
1629716_a_at	CG13284	FBgn0032614	0.759045	0.0464446
1635764_at	CG14696 /// DanaGF16171 /// DvarCG14696	FBgn0037853 /// FBgn0066150 /// FBgn0093193	0.759018	0.0109167
1634771_a_at	CG8184	FBgn0030674	0.758154	0.0165505
1637301_a_at	slo	FBgn0003429	0.758039	0.016828
1633434_at	CG18327	FBgn0033904	0.757244	0.00671775
1632256_at	Taf1	FBgn0010355	0.757018	0.00307756
1637778_a_at	CG1969	FBgn0039690	0.756255	0.00540353
1637912_at	---	---	0.755945	0.0214625
1628232_at	CG30046	FBgn0050046	0.755746	0.0114858
1630993_at	CG31414	FBgn0051414	0.755331	0.0126944
1626857_at	CG4408	FBgn0039073	0.754792	0.0152437
1631867_at	Idgf5	FBgn0064237	0.754126	0.00397198
1637798_at	CG15717	FBgn0030451	0.75269	0.00220796
1623635_at	TotM	FBgn0031701	0.750288	0.0295964
1640379_s_at	CG34424	FBgn0085453	0.74956	0.00119251
1625613_at	CG11899 /// DsimGD21426	FBgn0014427 /// FBgn0083468	0.749117	0.000225764
1639498_a_at	ap	FBgn0000099	0.747869	0.00702331
1627456_s_at	mub	FBgn0014362	0.747125	0.0455972
1632216_at	CanA1	FBgn0010015	0.746198	0.00532189
1623364_at	CG4250	FBgn0034761	0.74457	0.00107738
1637037_at	ade3	FBgn0000053	0.743548	0.000656962
1636572_at	Duox	FBgn0031464	0.741774	0.045684
1630585_s_at	---	---	0.740781	0.00751299
1627854_at	CG9914 /// DsecCG9914	FBgn0030737 /// FBgn0261198	0.739149	0.0332448
1630934_at	---	---	0.73909	0.0082857
1640478_at	CG31777	FBgn0051777	0.73767	0.0453491
1634699_a_at	CG11919 /// CG18003	FBgn0033564 /// FBgn0061356	0.736608	0.0267155
1626627_at	CG42286	FBgn0259182	0.736079	0.000740005
1638733_at	CG3984	FBgn0038291	0.736012	0.0438586
1628671_a_at	sls	FBgn0086906	0.735651	0.0245581
1641111_s_at	aralar1	FBgn0028646	0.735573	0.0331957
1623666_at	CG10516	FBgn0036549	0.735174	0.0423107
1634733_at	CG3831 /// DmirCG3831	FBgn0034804 /// FBgn0086525	0.734952	0.000656962
1632517_at	CG7966	FBgn0038115	0.734718	0.0161781
1623866_at	Cyp4ac2	FBgn0031694	0.733439	0.0217032
1641681_s_at	CG5288 /// DsecCG5288	FBgn0035950 /// FBgn0261216	0.730065	0.00416328
1640720_a_at	CG14872	FBgn0038346	0.729063	0.0314142
1630547_at	CG4723	FBgn0039023	0.728956	0.00638397
1631631_at	Cpr47Ee	FBgn0033602	0.728406	0.00117966
1632761_at	beat-IIIa /// CG34106	FBgn0032627 /// FBgn0083942	0.728109	0.0322824
1638278_s_at	Myo61F	FBgn0010246	0.72771	0.0287833
1632041_s_at	CG10731 /// Ext2	FBgn0029175 /// FBgn0034081	0.726128	0.00507464
1640167_s_at	CG34104 /// Tequila	FBgn0023479 /// FBgn0083940	0.72607	0.00038411
1635766_at	Fs(2)Ket	FBgn0000986	0.72344	0.0438832
1627352_at	Oat	FBgn0022774	0.723402	0.0051694
1631392_at	CG11089	FBgn0039241	0.721347	0.00491507
1632057_at	bchs	FBgn0043362	0.719777	0.0080959
1639503_at	betaTub60D	FBgn0003888	0.71952	0.0113161
1635271_at	CG30431	FBgn0050431	0.719253	0.00969066
1628258_at	CG14526	FBgn0027578	0.716969	0.0257374
1634207_at	CG16799 /// DmirCG16799 /// DpseGA14157	FBgn0034538 /// FBgn0069805 /// FBgn0074186	0.716759	0.00104568
1633684_at	CG32444	FBgn0043783	0.714936	0.0186309
1632688_s_at	CG11594	FBgn0035484	0.714237	0.00420028
1637971_a_at	CG8129	FBgn0037684	0.714067	0.0165505
1624290_at	CG4752	FBgn0034733	0.713284	0.0295919
1628314_a_at	CG6891	FBgn0030955	0.713261	0.0287503
1631714_a_at	tyn	FBgn0029128	0.71311	0.000485788
1630617_at	kek2	FBgn0015400	0.712391	0.000942122
1638393_at	---	---	0.709206	0.0186309
1635862_at	CG33120	FBgn0053120	0.708797	0.00209131
1640801_at	---	---	0.708794	0.000950787
1624984_at	CG8021	FBgn0037602	0.708488	0.0386264
1628885_at	CG32698	FBgn0052698	0.707926	0.0256797
1624236_at	CG1773 /// CG30002	FBgn0033439 /// FBgn0260474	0.706872	0.000124982
1627493_at	CG5958	FBgn0031913	0.705273	0.00226457
1629609_at	GRHR	FBgn0025595	0.705209	0.0111872
1639677_at	ppa	FBgn0020257	0.704909	0.0263518
1625843_s_at	Pif1A /// Pif1B	FBgn0046874 /// FBgn0261015	0.70319	9.95646e-05
1631628_s_at	CG12896 /// Prx2540-1 /// Prx2540-2	FBgn0033518 /// FBgn0033520 /// FBgn0033521	0.701773	0.00491507
1636255_s_at	CG7997	FBgn0034117	0.700957	0.0131062
1637680_at	Tsp42Eq	FBgn0033138	0.700316	0.0192427
1627741_at	CG13086	FBgn0032770	0.700271	0.00730717
1630450_s_at	Thd1	FBgn0026869	0.700156	0.0173117
1624595_a_at	Rbp2	FBgn0010256	0.699808	0.00871898
1628013_at	CG3597	FBgn0031417	0.698669	0.000666143
1641199_a_at	CG1544	FBgn0039827	0.698536	0.0348594
1639582_at	Pde11	FBgn0085370	0.697975	0.00386574
1633379_s_at	cnc	FBgn0000338	0.697895	0.0278176
1630561_at	CG13641	FBgn0039239	0.697869	0.00748776
1640227_at	CG8801	FBgn0028473	0.696226	1.64815e-06
1631242_at	jumu	FBgn0015396	0.694986	0.0172225
1627910_s_at	CG8036	FBgn0037607	0.694191	0.000721234
1638959_at	CG8501	FBgn0033724	0.692743	0.0106938
1637216_at	CG7328	FBgn0036942	0.692081	0.0218163
1638581_at	Ubqn	FBgn0031057	0.691751	0.0031287
1635033_at	CG30083	FBgn0050083	0.691023	0.014576
1623028_at	CG14872	FBgn0038346	0.690646	0.012242
1631805_at	CG3397	FBgn0037975	0.690238	0.000262104
1636759_at	CG8303	FBgn0034143	0.689445	0.00522135
1623620_a_at	rho-6	FBgn0032415	0.689281	0.0245783
1624819_s_at	---	---	0.683452	0.000161519
1641701_at	Rbp6	FBgn0260943	0.681462	0.0472731
1640488_a_at	CG9510 /// CG9515	FBgn0032076 /// FBgn0032077	0.68141	0.0089586
1636946_at	Spn88Eb	FBgn0038299	0.680884	0.0163941
1625503_at	CG32425	FBgn0052425	0.680668	0.00270037
1625594_s_at	Pka-R2	FBgn0022382	0.680463	0.0224512
1627191_a_at	ena	FBgn0000578	0.67779	0.0288459
1623289_at	Obp83ef	FBgn0046876	0.677458	0.000200266
1633572_at	---	---	0.6766	0.0285594
1638038_at	CG4335	FBgn0038795	0.676003	0.000422966
1637552_s_at	shep	FBgn0052423	0.67561	0.0367918
1630309_s_at	---	---	0.675506	0.0390573
1629515_at	Pdk	FBgn0017558	0.67415	0.00061029
1625276_a_at	Eip71CD	FBgn0000565	0.673705	0.00168476
1638489_at	---	---	0.673614	0.00741021
1634588_at	Sema-1a	FBgn0011259	0.673536	0.0246597
1637072_at	CG11459 /// DsimGD19566	FBgn0037396 /// FBgn0262092	0.669882	0.0154813
1634890_at	UK114	FBgn0086691	0.669804	0.000901539
1636864_at	corto	FBgn0010313	0.668537	0.0161684
1637590_at	CG42329	FBgn0259229	0.663032	0.0141118
1636330_at	CG17107	FBgn0032281	0.661259	0.0108335
1636764_at	CG31075 /// DsecCG31075	FBgn0051075 /// FBgn0261218	0.660565	0.00871898
1630147_at	Hex-C	FBgn0001187	0.657304	0.00819823
1625578_at	---	---	0.650956	0.0256763
1636888_a_at	Aph-4	FBgn0016123	0.649411	0.00409907
1627693_at	CG1965	FBgn0037466	0.647463	0.00061029
1633126_at	CG4596	FBgn0037849	0.646754	0.00038411
1639330_s_at	Tao-1	FBgn0031030	0.645501	0.0460479
1637743_at	FBX011	FBgn0037760	0.64414	0.0319305
1629136_at	capa	FBgn0039722	0.643992	0.000646008
1633489_at	beat-Ic	FBgn0028644	0.638556	0.0328846
1624302_at	CG7903	FBgn0039730	0.638548	0.000377262
1629853_at	CG3699	FBgn0040349	0.637361	0.0161085
1634288_at	---	---	0.637125	0.0012897
1627511_at	chrb	FBgn0036165	0.63697	0.0131062
1631676_at	CG4467	FBgn0039064	0.632954	0.0373393
1631693_at	CG9616	FBgn0038214	0.631218	0.0123569
1628435_at	sqd	FBgn0086897	0.631196	0.0142364
1624895_at	Est-Q	FBgn0037090	0.628976	0.00208599
1628572_s_at	stops	FBgn0086704	0.628326	3.94955e-05
1641253_at	Src64B	FBgn0003501	0.627322	0.02812
1627735_at	CG13908	FBgn0035178	0.626603	0.0114008
1623699_a_at	sm	FBgn0003435	0.626446	0.0224512
1637548_at	arg	FBgn0023535	0.626293	0.0171156
1624454_at	CG10361	FBgn0036208	0.624665	0.027268
1641055_at	Hsp23	FBgn0001224	0.617035	6.0252e-05
1626613_at	CG11236	FBgn0031860	0.615359	0.042299
1641265_at	tty	FBgn0015558	0.613358	0.0263109
1639892_at	Sodh-1	FBgn0024289	0.608487	0.0103278
1633796_at	CG11425	FBgn0037167	0.606846	0.0361636
1635909_at	---	---	0.605046	0.00507423
1626324_at	Cyp309a1	FBgn0031432	0.605029	0.0186309
1639890_at	CG17508	FBgn0039970	0.601705	6.46338e-07
1635548_s_at	CG30287 /// CG34166	FBgn0050287 /// FBgn0085195	0.596317	0.0117484
1641650_at	alpha-Est5	FBgn0261393	0.595452	0.00130028
1630399_at	Cad99C	FBgn0039709	0.593824	0.00262676
1639054_s_at	---	---	0.587529	0.0235357
1635450_a_at	smp-30	FBgn0038257	0.587325	0.00420028
1623675_at	Obp99b	FBgn0039685	0.58384	0.00471069
1623229_at	CG7881	FBgn0033048	0.580903	0.000265033
1636154_at	CG30090	FBgn0050090	0.576605	0.0174861
1624213_at	CG15535	FBgn0039764	0.573034	0.00247561
1632772_at	CG15203	FBgn0030261	0.570986	0.0017955
1632360_s_at	CG31038	FBgn0051038	0.569261	0.0134606
1638139_at	CG31664	FBgn0051664	0.566061	0.000192311
1631055_at	Pka-C1	FBgn0000273	0.535104	0.0238851
1638812_at	CG11501	FBgn0039666	0.530127	0.00292931
1634816_at	CG8401	FBgn0034069	0.519778	6.88772e-05
1625268_at	ste14	FBgn0036336	0.519543	0.000114697
1634833_at	PQBP-1	FBgn0250829	0.516747	0.0349583
1635500_a_at	pros	FBgn0004595	0.51672	0.00163324
1627595_at	Npc2g	FBgn0039800	0.514614	2.98435e-05
1637478_s_at	heph	FBgn0011224	0.510293	0.00507423
1630765_at	CG15547	FBgn0039809	0.502936	0.0110873
1624619_s_at	CG18477 /// CG31780	FBgn0028864 /// FBgn0051780	0.500222	0.00228245
1628107_at	CG3513	FBgn0031559	0.498153	0.00300456
1623521_at	---	---	0.494795	0.01854
1633556_s_at	Dad	FBgn0020493	0.493455	0.00819781
1627975_at	TotB	FBgn0038838	0.477836	0.0017955
1626086_at	CG10621	FBgn0032726	0.467904	0.0157204
1628699_at	Lsp1beta	FBgn0002563	0.466708	0.00246037
1641206_at	sima	FBgn0015542	0.44954	2.56442e-05
1638882_at	ry	FBgn0003308	0.448149	0.000524103
1624440_at	---	---	0.431253	0.00519194
1638221_at	Obp83cd	FBgn0046878	0.42316	7.07325e-05
1637120_at	CG30098	FBgn0050098	0.387753	1.12077e-06
1634409_at	CG31775 /// CG42586	FBgn0028537 /// FBgn0260954	0.355832	0.0299626
1632437_at	CR31846	FBgn0051846	0.348433	0.0245054
1635560_at	CG17108 /// CG40263	FBgn0032285 /// FBgn0058263	0.340011	0.000100969
1641481_at	Ugt86Dd	FBgn0040256	0.324406	6.46338e-07
1641634_at	Lsp2	FBgn0002565	0.304693	0.0149676
1623757_at	Cry	FBgn0005664	0.301251	7.10297e-08
1641365_s_at	---	---	0.284954	5.06017e-09
1639896_at	---	---	0.282112	0.00163112
1637574_at	Acf1	FBgn0027620	0.274906	6.46338e-07
1633624_s_at	alphaTub84D	FBgn0003885	0.241566	3.68235e-05
1638053_at	Cyp4p1	FBgn0015037	0.240941	3.14587e-08
1623486_at	CG7900	FBgn0037548	0.132757	9.95935e-09
1638021_at	CG4757	FBgn0027584	0.11268	0.000210811
1632882_at	CG11671	FBgn0037562	0.0190586	0.00220796
