# Supplementary material for: The NMDA Receptor Promotes Sleep in the Fruit Fly, Drosophila melanogaster
Source: PLoS One. 2015 May 29;10(5):e0128101. doi: 10.1371/journal.pone.0128101 (PMC4449117; doi:10.1371/journal.pone.0128101)
Supplement: S2 Table — Count represents the number of differentially expressed genes belonging to indicated categories, respectively. Nmdar1 gene was included in following 10 categories, localization, establishment of localization, transport, response to stimulus, neurological system process, system process, behavior, response to chemical stimulus, cell-cell signaling and transmission of nerve impulse, which were indicated in bold. The list was arranged by Count. (XLS) [file pone.0128101.s005.xls]

## Sheet: Annotations(QC2-2 5% FDR >1.25)
S2 Table
Category of biological process (GO accession number)	Count	P-Value
Metabolic process (0008152)	223	0.00101339
Cellular metabolic process (0044237)	156	0.0153899
Localization (0051179)	88	0.0311112
Establishment of localization (0051234)	78	0.0152354
Transport (0006810)	77	0.0100516
System development (0048731)	73	0.0464794
Cellular nitrogen compound metabolic process (0034641)	72	0.0435038
Response to stimulus (0050896)	71	0.00121088
Cellular developmental process (0048869)	64	0.0111048
Cell differentiation (0030154)	63	0.00412303
Nervous system development (0007399)	48	0.000828
Cell development (0048468)	48	0.0106028
Biopolymer modification (0043412)	46	0.00255381
Protein modification process (0006464)	43	0.00441371
Generation of neurons (0048699)	39	0.000104
Neurogenesis (0022008)	39	0.000262
Oxidation reduction (0055114)	38	0.0192568
Phosphorus metabolic process (0006793)	35	0.015531
Phosphate metabolic process (0006796)	35	0.015531
Cellular component morphogenesis (0032989)	34	0.0113442
Post-translational protein modification (0043687)	34	0.0151052
Neurological system process (0050877)	34	0.0223523
System process (0003008)	34	0.0294753
Neuron differentiation (0030182)	32	0.00104353
Tissue development (0009888)	31	0.00689985
Behavior (0007610)	30	0.00794822
Cell morphogenesis (0000902)	30	0.011562
Response to stress (0006950)	30	0.0313863
Cellular ketone metabolic process (0042180)	28	8.68e-05
Oxoacid metabolic process (0043436)	27	6.73e-05
Carboxylic acid metabolic process (0019752)	27	6.73e-05
Organic acid metabolic process (0006082)	27	6.73e-05
Neuron development (0048666)	27	0.00305623
Regulation of developmental process (0050793)	26	0.00153699
Response to chemical stimulus (0042221)	26	0.0131385
Cell morphogenesis involved in differentiation (0000904)	24	0.00444456
Cell projection organization (0030030)	24	0.0345706
Cell morphogenesis involved in neuron differentiation (0048667)	23	0.00496963
Amine metabolic process (0009308)	23	0.0236187
Neuron projection morphogenesis (0048812)	22	0.00923334
Neuron projection development (0031175)	22	0.00962952
Intracellular signaling cascade (0007242)	22	0.0137974
Cell projection morphogenesis (0048858)	22	0.0289392
Cell part morphogenesis (0032990)	22	0.0395763
Protein amino acid phosphorylation (0006468)	21	0.00644771
Cellular response to stimulus (0051716)	21	0.010075
Regulation of multicellular organismal process (0051239)	21	0.0166912
Cell motion (0006928)	21	0.0327638
Cellular amine metabolic process (0044106)	20	0.000109
Cellular amino acid and derivative metabolic process (0006519)	20	0.000711
Cell fate commitment (0045165)	20	0.00419124
Cellular amino acid metabolic process (0006520)	19	6.13e-05
Axonogenesis (0007409)	18	0.0041234
Embryonic development ending in birth or egg hatching (0009792)	18	0.0135387
Morphogenesis of an epithelium (0002009)	18	0.0140839
Epithelium development (0060429)	18	0.0208147
Tissue morphogenesis (0048729)	18	0.0316122
Regulation of cell differentiation (0045595)	17	0.00495244
Cell-cell signaling (0007267)	16	0.0328423
Response to abiotic stimulus (0009628)	16	0.0365472
Embryonic development via the syncytial blastoderm (0001700)	16	0.0365472
Cell adhesion (0007155)	15	0.0150756
Biological adhesion (0022610)	15	0.0274481
Transmission of nerve impulse (0019226)	15	0.0372422
Cellular macromolecular complex subunit organization (0034621)	15	0.0476825
Regulation of molecular function (0065009)	14	0.0182908
Cellular macromolecular complex assembly (0034622)	14	0.0219418
Anterior/posterior pattern formation (0009952)	14	0.027239
Axon guidance (0007411)	13	0.0120733
Regulation of catalytic activity (0050790)	13	0.0201912
Cell fate determination (0001709)	12	0.0200318
Regulation of cell development (0060284)	12	0.022189
Actin cytoskeleton organization (0030036)	12	0.0388325
Actin filament-based process (0030029)	12	0.0405298
Dorsal closure (0007391)	11	0.00650213
Morphogenesis of embryonic epithelium (0016331)	11	0.0297901
